# Supplementary material for: Comparative Proteomics Unveils LRRFIP1 as a New Player in the DAPK1 Interactome of Neurons Exposed to Oxygen and Glucose Deprivation
Source: Antioxidants (Basel). 2020 Nov 30;9(12):1202. doi: 10.3390/antiox9121202 (PMC7761126; doi:10.3390/antiox9121202)
Supplement: Supplementary file 1 [file antioxidants-09-01202-s001.zip]

Archive with 9 entries (8 files):
- Table S1.pdf
- __MACOSX/
- __MACOSX/._Table S1.pdf
- Table S3.pdf
- __MACOSX/._Table S3.pdf
- Table S4.pdf
- __MACOSX/._Table S4.pdf
- Table S2.pdf
- __MACOSX/._Table S2.pdf
